# Supplementary material for: Integrative Study of the Structural and Dynamical Properties of a KirBac3.1 Mutant: Functional Implication of a Highly Conserved Tryptophan in the Transmembrane Domain
Source: Int J Mol Sci. 2021 Dec 29;23(1):335. doi: 10.3390/ijms23010335 (PMC8745282; doi:10.3390/ijms23010335)
Supplement: Supplementary file 1 [file ijms-23-00335-s001.zip]

Archive with 3 entries (2 files):
- ijms-1490025-supplementary/
- ijms-1490025-supplementary/ijms-1490025-supplementary.pdf
- ijms-1490025-supplementary/video S1.mp4
